# Supplementary material for: Simple Sequence Repeats (SSRs) and Telomeric Analysis in Somatic Organs of Reproductive and Non-Reproductive Castes of Termite Reticulitermes chinensis
Source: Biology (Basel). 2025 Feb 6;14(2):166. doi: 10.3390/biology14020166 (PMC11852100; doi:10.3390/biology14020166)
Supplement: Supplementary file 1 [file biology-14-00166-s001.zip]

Archive with 1 entries (1 files):
- biology-3334876-supplementary.pdf
